# Supplementary material for: Impact Force and Velocities for Kicking Strikes in Combat Sports: A Literature Review
Source: Sports (Basel). 2024 Mar 6;12(3):74. doi: 10.3390/sports12030074 (PMC10974023; doi:10.3390/sports12030074)
Supplement: Supplementary file 1 [file sports-12-00074-s001.zip]

Archive with 1 entries (1 files):
- sports-2859797-supplementary.pdf
